# Supplementary material for: Replication-Coupled PCNA Unloading by the Elg1 Complex Occurs Genome-wide and Requires Okazaki Fragment Ligation
Source: Cell Rep. 2015 Jul 23;12(5):774–87. doi: 10.1016/j.celrep.2015.06.066 (PMC4534484; doi:10.1016/j.celrep.2015.06.066)
Supplement: Table S1. Yeast Strains Used in This Study, Related to Figures 1, 2, 3, 4, 5, 6, and 7 [file mmc2.xlsx]

## Sheet: Sheet1
Supplemental Table S1. Yeast strains used in this study, related to Figures 1-7.
Name	Relevant genotype	Reference (Figure(s) in which strains used)
YK402	MATa bar1∆::hisG ade2-1 can1-100 his3-11,15 leu2-3,112 trp1-1 ura3-1 RAD5+ (W303)	Araki et al. 2003 (Figs. 1A, S2A)
TKY212	YK402 POL30-3myc::kanMX	This study (Fig. 1A)
TKY195	YK402 elg1Δ::hphNT1	This study (Fig. 1A, 4B)
TKY213	YK402 elg1Δ::hphNT1 POL30-3myc::kanMX	This study (Fig. 1A)
BY4741	MATa his3∆1 leu2∆0 met15∆0 ura3∆0 (S288c)	Brachmann et al., 1998 (Figs. 1B, S1A, S1C, S2A)
TKY237	BY4741 his3∆::PPOL30-POL30-3Myc::kanMX	This study (Figs. 1B, S1C)
TKY220	BY4741 elg1Δ::hphNT1	This study (Figs. 1B, S1C, S1A)
TKY239	BY4741 elg1Δ::hphNT1	This study (Figs. 1B, S1C)
	his3∆::PPOL30-POL30-3Myc::kanMX
TKY64	BY4741 POL30-6His-3FLAG::loxP-natMX4-loxP	This study (Fig. S1A)
TKY93	BY4741 elg1Δ::kanMX4	This study (Fig. S1A)
	POL30-6His-3FLAG::loxP-natMX4-loxP
SHY538	MATa cdc7-1	Hiraga et al. 2014 (Fig. S2B-D)
	bar1∆::hisG ade2-1 can1-100 his3-11,15 leu2-3,112 trp1-1 ura3-1 RAD5+ (W303)
TKY245	SHY538 his3∆::PPOL30-POL30-3Myc::kanMX	This study (Figs. 2A-F, S2C-E, S3)
TKY247	SHY538 elg1Δ::hphNT1	This study (Figs. 2A-F, S2CDF, S3)
	his3∆::PPOL30-POL30-3Myc::kanMX
TKY248	SHY538 elg1Δ::hphNT1	This study (Fig. S2CD)
TKY241	YK402 rad9Δ::kanMX	This study (Fig. 3A-C)
	URA3::pRS306-PGAL1-10-OsTIR1 codon plus
TKY242	YK402 rad9Δ::kanMX	This study (Fig. 3A-C)
	URA3::pRS306-PGAL1-10-OsTIR1 codon plus
	elg1-3xmini-AID::hphNT
TKY243	YK402 rad9Δ::kanMX	This study (Figs. 3A-C, 4B)
	URA3::pRS306-PGAL1-10-OsTIR1 codon plus
	cdc9-3xmini-AID::hphNT
TKY357	YK402	This study (Fig. S4)
	URA3::pRS306-PGAL1-10-OsTIR1 codon plus
	cdc9-IAA17::kanMX
	LEU2::pRS305-PPOL30-POL30
	pol30Δ::hphNT
TKY359	YK402	This study (Fig. S4)
	URA3::pRS306-PGAL1-10-OsTIR1 codon plus
	cdc9-IAA17::kanMX
	LEU2::pRS305-PPOL30-pol30K127R&K164R
	pol30Δ::hphNT
TKY272	YK402	This study (Fig. 4B)
	URA3::pRS306-PGAL1-10-OsTIR1 codon plus
	cdc9-3xmini-AID::hphNT
	HIS3::pRS303-PGAL1-10-ELG1-13Myc
	POL30-3myc::kanMX
TKY305	YK402	This study (Fig. 4B)
	URA3::pRS306-PGAL1-10-OsTIR1 codon plus
	cdc9-3xmini-AID::hphNT
	elg1Δ::natNT1
	POL30-3myc::kanMX
MR44-14C	MATa ura3-52 his6 trp1-289 leu2-3,112 bar1	M. K. Raghuraman
	cdc9-1 (A346a)
TKY382	MR44-14C	This study (Figs. 4C-F, S5)
	LEU2::pRS305- PGAL1-10-POL30-3myc
TKY387	YK402	This study (Fig. 5A)
	LEU2::pRS305-PGAL1-10-empty
TKY388	YK402	This study (Figs. 5A, 6A)
	LEU2::pRS305-PGAL1-10-CDC9-3HA
TKY389	YK402	This study (Fig. 5A)
	LEU2::pRS305-PGAL1-10-cdc9-ND60-3HA
TKY390	YK402	This study (Fig. 5A)
	LEU2::pRS305-PGAL1-10-cdc9-K419A-3HA
TKY391	YK402	This study (Fig. 5A)
	LEU2::pRS305-PGAL1-10-cdc9-K598A-3HA
TKY375	YK402 cdc9-IAA17::kanMX	This study (Fig. 5B-E)
	URA3::pRS306-PGAL1-10-OsTIR1 codon plus
	[pRS313 (HIS3)]
TKY376	YK402 cdc9-IAA17::kanMX	This study (Fig. 5B-E)
	URA3::pRS306-PGAL1-10-OsTIR1 codon plus
	[pRS313-PCDC9-CDC9 (HIS3)]
TKY377	YK402 cdc9-IAA17::kanMX	This study (Fig. 5B-E)
	URA3::pRS306-PGAL1-10-OsTIR1 codon plus
	[pRS313-PCDC9-cdc9-ND60 (HIS3)]
TKY378	YK402 cdc9-IAA17::kanMX	This study (Fig. 5B-E)
	URA3::pRS306-PGAL1-10-OsTIR1 codon plus
	[pRS313-PCDC9-cdc9-K419A (HIS3)]
TKY379	YK402 cdc9-IAA17::kanMX	This study (Fig. 5B-E)
	URA3::pRS306-PGAL1-10-OsTIR1 codon plus
	[pRS313-PCDC9-cdc9-K598A (HIS3)]
TKY363	YK402	This study (Figs. 6BCEF, 7AB, S6, S7)
	URA3::pRS306-PGAL1-10-OsTIR1 codon plus
	[pRS423-PGAL1-10 (HIS3)]
TKY364	YK402	This study (Figs. 6BC, 7AB, S6A-D, S7)
	URA3::pRS306-PGAL1-10-OsTIR1 codon plus
	[pRS423-PGAL1-10-ChVLig-3HA (HIS3)]
TKY365	YK402 cdc9-IAA17::kanMX	This study (Figs. 6B-H, 7AB, S6C, S7)
	URA3::pRS306-PGAL1-10-OsTIR1 codon plus
	[pRS423-PGAL1-10 (HIS3)]
TKY366	YK402 cdc9-IAA17::kanMX	This study (Figs. 6A-H, 7AB, S6C, S7)
	URA3::pRS306-PGAL1-10-OsTIR1 codon plus
	[pRS423-PGAL1-10-ChVLig-3HA (HIS3)]
TKY368	YK402 cdc9-IAA17::kanMX elg1Δ::hphNT1	This study (Figs. 7AB, S7)
	URA3::pRS306-PGAL1-10-OsTIR1 codon plus
	[pRS423-PGAL1-10 (HIS3)]
TKY369	YK402 cdc9-IAA17::kanMX elg1Δ::hphNT1	This study (Figs. 7AB, S7)
	URA3::pRS306-PGAL1-10-OsTIR1 codon plus
	[pRS423-PGAL1-10-ChVLig-3HA (HIS3)]
Supplemental References
Araki Y, Kawasaki Y, Sasanuma H, Tye BK, Sugino A (2003) Budding yeast mcm10/dna43 mutant requires a novel repair pathway for viability. Genes to Cells 8: 465-480
Brachmann CB, Davies A, Cost GJ, Caputo E, Li J, Hieter P, Boeke JD (1998) Designer deletion strains derived from Saccharomyces cerevisiae S288C: a useful set of strains and plasmids for PCR-mediated gene disruption and other applications. Yeast 14: 115-132
Hiraga S-i, Alvino GM, Chang F, Lian H-y, Sridhar A, Kubota T, Brewer BJ, Weinreich M, Raghuraman MK, Donaldson AD (2014) Rif1 controls DNA replication by directing Protein Phosphatase 1 to reverse Cdc7-mediated phosphorylation of the MCM complex. Genes & development 28: 372-383
